# Supplementary material for: Efficacy of combination scalp acupuncture for post-stroke cognitive impairment: a systematic review and meta-analysis
Source: Front Neurosci. 2024 Nov 29;18:1468331. doi: 10.3389/fnins.2024.1468331 (PMC11638195; doi:10.3389/fnins.2024.1468331)
Supplement: Supplementary file 1 [file Data_Sheet_1.zip]

Archive with 4 entries (3 files):
- 1468331_SupMaterial/
- 1468331_SupMaterial/S1 Appendix..DOCX
- 1468331_SupMaterial/S2 Appendix.DOCX
- 1468331_SupMaterial/S3 Appendix.DOCX
